# Supplementary material for: The banana genome hub: a community database for genomics in the Musaceae
Source: Hortic Res. 2022 Sep 28;9:uhac221. doi: 10.1093/hr/uhac221 (PMC9720444; doi:10.1093/hr/uhac221)
Supplement: Web_Material_uhac219 [file web_material_uhac219.zip]

Archive with 4 entries (4 files):
- Supplementary.docx
- Supplementary_updated.docx
- Table S2 KaKs ratios of the ORP3a genes.xlsx
- Table S2 KaKs ratios of the ORP3a genes_updated.xlsx
