# Supplementary material for: The banana genome hub: a community database for genomics in the Musaceae
Source: Hortic Res. 2022 Sep 28;9:uhac221. doi: 10.1093/hr/uhac221 (PMC9720444; doi:10.1093/hr/uhac221)
Supplement: Web_Material_uhac219 [file web_material_uhac219.zip › Table S2 KaKs ratios of the ORP3a genes.xlsx]

## Sheet: Sheet1
Table S2: Ka/Ks ratios of the ORP3a-related genes.
	Brassica oleracea var. acephala(Bo9g184810)	Arabidopsis thaliana_(AT5G02100)	Brassica rapa (Bra009613)	Brassica rapa (BraA10g033460.3C)	Brassica_rapa (BraA10g033470.3.5C)	Brassica oleracea (BolC09g069320.2J)	Brassica juncea (BjuA040192)	Brassica juncea (BjuB036603)	Brassica juncea (BjuOA10G34450)	Brassica juncea (BjuOB02G48110)	Brassica juncea (BjuVA10G33990)	Brassica juncea (BjuVB02G45600)	Brassica napus (BnA10g0423730.1)	Brassica napus (A10p33480.1_BnaDAR)	Brassica napus (C09p74380.1_BnaDAR)	Brassica napus (BnaA10g27370D)	Brassica napus (ZS11A10G031660)	Brassica napus (ZS11C09G073420)	Brassica nigra (BniB001225)	Brassica nigra (BniB02g057870.2N)	Brassica oleracea (BolC9t60172H)	Brassica rapa (BraA10t45378Z)	Brassica rapa (A10p34460.2_BraZ1)	Brassica rapa (evm.model.BraA10003144)	Brassica rapa (BraA10g033460.3.1C)	Brassica rapa (BraA10g03144P)	Caradmine hirsuta (CARHR211260.1)	Camelina sativa (Csa13g001960.1)	Camelina sativa (Csa08g062550.1)	Camelina sativa (Csa20g002180.1)	Isatis indigotica (Iin03913)	Raphanus sativus (Rsa10007984)	Brassica napus (BnaA10G0299200ZS)	Brassica napus (BnaC09G0619800ZS)
Brassica oleracea var. acephala(Bo9g184810)
Arabidopsis thaliana_(AT5G02100)	0.157659
Brassica rapa (Bra009613)	0.25739	0.162924
Brassica rapa (BraA10g033460.3C)	0.257357	0.162783	0.29008
Brassica_rapa (BraA10g033470.3.5C)	0.257357	0.162783	0.29008	0
Brassica oleracea (BolC09g069320.2J)	0	0.157659	0.25739	0.257357	0.257357
Brassica juncea (BjuA040192)	0.221119	0.153418	0.942596	1.03752	1.03752	0.221119
Brassica juncea (BjuB036603)	0.209557	0.164689	0.261422	0.261848	0.261848	0.209557	0.19299
Brassica juncea (BjuOA10G34450)	0.206273	0.154247	1.12493	1.26587	1.26587	0.206273	0.289355	0.183986
Brassica juncea (BjuOB02G48110)	0.172853	0.151412	0.224777	0.224347	0.224347	0.172853	0.178654	0.577978	0.171506
Brassica juncea (BjuVA10G33990)	0.221119	0.153418	0.942596	1.03752	1.03752	0.221119	0	0.19299	0.289355	0.178654
Brassica juncea (BjuVB02G45600)	0.172853	0.151412	0.224777	0.224347	0.224347	0.172853	0.178654	0.577978	0.171506	0	0.178654
Brassica napus (BnA10g0423730.1)	0.151329	0.14483	0.685852	0.743801	0.743801	0.151329	0.650716	0.202449	0.969183	0.167007	0.650716	0.167007
Brassica napus (A10p33480.1_BnaDAR)	0.206273	0.154247	1.12493	1.26587	1.26587	0.206273	0.289355	0.183986	0	0.171506	0.289355	0.171506	0.969183
Brassica napus (C09p74380.1_BnaDAR)	0.289184	0.160261	0.233512	0.232732	0.232732	0.289184	0.190517	0.193794	0.179481	0.162927	0.190517	0.162927	0.127902	0.179481
Brassica napus (BnaA10g27370D)	0.206273	0.154247	1.12493	1.26587	1.26587	0.206273	0.289355	0.183986	0	0.171506	0.289355	0.171506	0.969183	0	0.179481
Brassica napus (ZS11A10G031660)	0.158535	0.127207	0.78574	0.885679	0.885679	0.158535	0.885213	0.244087	2.97731	0.181878	0.885213	0.181878	0	2.97731	0.122726	2.97731
Brassica napus (ZS11C09G073420)	0.289184	0.160261	0.233512	0.232732	0.232732	0.289184	0.190517	0.193794	0.179481	0.162927	0.190517	0.162927	0.127902	0.179481	0	0.179481	0.122726
Brassica nigra (BniB001225)	0.240879	0.171573	0.299854	0.301175	0.301175	0.240879	0.266251	0.217971	0.249809	0.18867	0.266251	0.18867	0.240515	0.249809	0.231979	0.249809	0.25539	0.231979
Brassica nigra (BniB02g057870.2N)	0.240879	0.171573	0.299854	0.301175	0.301175	0.240879	0.266251	0.217971	0.249809	0.18867	0.266251	0.18867	0.240515	0.249809	0.231979	0.249809	0.25539	0.231979	0
Brassica oleracea (BolC9t60172H)	0	0.157659	0.25739	0.257357	0.257357	0	0.221119	0.209557	0.206273	0.172853	0.221119	0.172853	0.151329	0.206273	0.289586	0.206273	0.158535	0.289184	0.240879	0.240879
Brassica rapa (BraA10t45378Z)	0.151329	0.14483	0.685852	0.743801	0.743801	0.151329	0.650716	0.202449	0.969183	0.167007	0.650716	0.167007	0	0.969183	0.127902	0.969183	0	0.127902	0.240515	0.240515	0.151329
Brassica rapa (A10p34460.2_BraZ1)	0.151329	0.14483	0.685852	0.743801	0.743801	0.151329	0.650716	0.202449	0.969183	0.167007	0.650716	0.167007	0	0.969183	0.127902	0.969183	0	0.127902	0.240515	0.240515	0.151329	0
Brassica rapa (evm.model.BraA10003144)	0.257357	0.162783	0.29008	0	0	0.257357	1.03752	0.261848	1.26587	0.224347	1.03752	0.224347	0.743801	1.26587	0.232732	1.26587	0.885679	0.232732	0.301175	0.301175	0.257357	0.743801	0.743801
Brassica rapa (BraA10g033460.3.1C)	0.257357	0.162783	0.29008	0	0	0.257357	1.03752	0.261848	1.26587	0.224347	1.03752	0.224347	0.743801	1.26587	0.232732	1.26587	0.885679	0.232732	0.301175	0.301175	0.257357	0.743801	0.743801	0
Brassica rapa (BraA10g03144P)	0.151329	0.14483	0.685852	0.743801	0.743801	0.151329	0.650716	0.202449	0.969183	0.167007	0.650716	0.167007	0	0.969183	0.127902	0.969183	0	0.127902	0.240515	0.240515	0.151329	0	0	0.743801	0.743801
Caradmine hirsuta (CARHR211260.1)	0.149764	0.0924646	0.167914	0.167829	0.167829	0.149764	0.154062	0.162102	0.15078	0.153657	0.154062	0.153657	0.143635	0.15078	0.152167	0.15078	0.138441	0.152167	0.161934	0.161934	0.149764	0.143635	0.143635	0.167829	0.167829	0.143635
Camelina sativa (Csa13g001960.1)	0.215129	0.187951	0.243254	0.244058	0.244058	0.215129	0.218671	0.208686	0.212905	0.20525	0.218671	0.20525	0.213374	0.212905	0.216881	0.212905	0.216821	0.216881	0.229413	0.229413	0.215129	0.213374	0.213374	0.244058	0.244058	0.213374	0.172274
Camelina sativa (Csa08g062550.1)	0.209486	0.1787	0.232686	0.233416	0.233416	0.209486	0.218469	0.190741	0.2127	0.186163	0.218469	0.186163	0.210248	0.2127	0.211177	0.2127	0.209619	0.211177	0.208477	0.208477	0.209486	0.210248	0.210248	0.233416	0.233416	0.210248	0.174595	0.207202
Camelina sativa (Csa20g002180.1)	0.150973	0.0900871	0.171919	0.171795	0.171795	0.150973	0.15485	0.150708	0.151503	0.140807	0.15485	0.140807	0.146027	0.151503	0.148639	0.151503	0.132515	0.148639	0.158241	0.158241	0.150973	0.146027	0.146027	0.171795	0.171795	0.146027	0.0893511	0.314446	0.280854
Isatis indigotica (Iin03913)	0.213613	0.131616	0.27294	0.274057	0.274057	0.213613	0.25241	0.215584	0.243053	0.217899	0.25241	0.217899	0.23827	0.243053	0.230622	0.243053	0.235293	0.230622	0.253495	0.253495	0.213613	0.23827	0.23827	0.274057	0.274057	0.23827	0.116873	0.207165	0.207606	0.139478
Raphanus sativus (Rsa10007984)	0.15738	0.165098	0.21643	0.215544	0.215544	0.15738	0.183022	0.15805	0.174706	0.139683	0.183022	0.139683	0.125535	0.174706	0.146325	0.174706	0.120846	0.146325	0.191347	0.191347	0.15738	0.125535	0.125535	0.215544	0.215544	0.125535	0.167528	0.246542	0.237423	0.164198	0.264169
Brassica napus (BnaA10G0299200ZS)	0.141737	0.142185	0.607361	0.648402	0.648402	0.141737	0.461437	0.188923	0.6524	0.155822	0.461437	0.155822	0	0.6524	0.118654	0.6524	0.294869	0.118654	0.224607	0.224607	0.141737	0	0	0.648402	0.648402	0	0.141051	0.210396	0.207312	0.143317	0.23827	0.114867
Brassica napus (BnaC09G0619800ZS)	0.289184	0.160261	0.233512	0.232732	0.232732	0.289184	0.190517	0.193794	0.179481	0.162927	0.190517	0.162927	0.127902	0.179481	0	0.179481	0.122726	0	0.231979	0.231979	0.289586	0.127902	0.127902	0.232732	0.232732	0.127902	0.152167	0.216881	0.211177	0.148639	0.230622	0.146325	0.118654
Red color represents the Ka/Ks ratios >1
